# Supplementary material for: Recessive Effect of GC-NPFFR2 rs137147462 on Somatic Cell Score (Mastitis Susceptibility) in Japanese Holsteins
Source: Animals (Basel). 2025 Nov 8;15(22):3239. doi: 10.3390/ani15223239 (PMC12649643; doi:10.3390/ani15223239)
Supplement: Supplementary file 1 [file animals-15-03239-s001.zip]

Archive with 1 entries (1 files):
- animals-3954249-supplementary.pdf
